# Supplementary material for: Fabrication of Strontium Molybdate with Functionalized Carbon Nanotubes for Electrochemical Determination of Antipyretic Drug-Acetaminophen
Source: Materials (Basel). 2024 Jun 13;17(12):2887. doi: 10.3390/ma17122887 (PMC11204459; doi:10.3390/ma17122887)
Supplement: Supplementary file 1 [file materials-17-02887-s001.zip]

Archive with 1 entries (1 files):
- materials-3012077-supplementary.pdf
